# Supplementary material for: Decline towards extinction of Mexico's vaquita porpoise (Phocoena sinus)
Source: R Soc Open Sci. 2019 Jul 31;6(7):190598. doi: 10.1098/rsos.190598 (PMC6689580; doi:10.1098/rsos.190598)
Supplement: Initial values [file rsos190598supp1.r]

# Initial values for parameters in the geospatial model

mu <- apply(lmnc, 2, mean, na.rm = TRUE)
missing.data <- is.na(lmnc)
n.missing.data <- sum(missing.data)
lmnc.init <- matrix(NA, nrow(lmnc), ncol(lmnc))
for(t in 1:nyrs){
  n.missing.data <- sum(missing.data[, t])
  if (n.missing.data > 0) {
    lmnc.init[missing.data[, t], t] <- rnorm(n.missing.data, mean(lmnc[, t], na.rm = TRUE), 
      sd(lmnc[, t], na.rm = TRUE))
  }
}
mu.matrix <- matrix(mu, nrow(lmnc), ncol(lmnc), byrow = TRUE) 
Z <- lmnc - mu.matrix
Z[missing.data] <- lmnc.init[missing.data] - mu.matrix[missing.data]
rho <- 260
sigmaEps <- 5
sigmaZ <- 5

#Note - matricies have year as the row, site as the column in the BUGS model
geomodel.inits <- list(
  list(
    mu = mu, lmnc = t(lmnc.init), Z = t(Z), rho = rho, sigmaEps = sigmaEps, sigmaZ = sigmaZ
  )
)
