# Supplementary material for: Decline towards extinction of Mexico's vaquita porpoise (Phocoena sinus)
Source: R Soc Open Sci. 2019 Jul 31;6(7):190598. doi: 10.1098/rsos.190598 (PMC6689580; doi:10.1098/rsos.190598)
Supplement: Main code [file rsos190598supp4.r]

# Created by Jeff Moore, Len Thomas and Jay ver Hoef
# Last updated: 26 June 2019
# Code for running vaquita population trend analysis from acoustic monitoring data
# Before running the code, set the working directory to the directory containing the
#  script and data files
# This code...
     # reads in data files containing number of clicks and number of effort-days at each of 46 locations across 8 years (2011 - 2018)
     # runs two trend models on the data, both by calling OpenBUGs (Note, user will need to have OpenBUGS installed)
          # One model is the 'non-spatial mixture model' (not used in main paper - see Supplementary Materials), 
          # the other is the 'geospatial model' (used in main paper)
     # saves MCMC outputs from each model
     # combines the MCMC chains into a single 'model-averaged' chain
     # provides model output summaries
# Files used (place all these in the same folder and set working directory to that folder):
     # effortDays_trunc.csv  # number of days of survey effort (rows=sites, cols=years)
     # clicks_trunc.csv  # number of clicks detected (rows=sites, cols=years)
     # CPodCoords.csv # coordinates of sites (first column is site names)
     # RefugeCoords.csv # coordinates of vaquita refuge (for plotting)
     # vaquitaMain.R (this one)
     # vaquitaMixtureModel.R (BUGS code for the mixture model)
     # vaquitaInitsMixtureModel.R (initial values for some mixture model parameters)
     # vaquitaMixtureModelSummary.R (summarize outputs from non-spatial mixture model)
     # vaquitaGeospatialModel.R (BUGS code for the geospatial model)
     # vaquitaInitsGeospatialModel.R (initial values for the geospatial model)
     # vaquitaGeospatialModelSummary.R (summarize outputs and produce plots from geospatial model)
     # vaquitaModelsSummary.R (produce outputs and plots used in paper; also produces model-averaged outputs not used here)

#####################
# RANDOM NUMBER SEEDs
#####################

#Seeds are used before each model run - r.seeds used for initialization, 
# posterior predictive checks, etc; bugs.seeds used in calling BUGS
# There is a third r.seed which is used before calling vaquitaModelsSummary
# Multiple seeds are used to make it easy to generate exactly the same results
#  when only running components of the whole script (e.g., just the final summary function)
r.seeds <- c(943921, 474438, 18892)
set.seed(r.seeds[1])
bugs.seeds <- round(runif(2, 0, 14))

####################
# LIBRARIES/PACKAGES
####################
#install.packages(c("R2OpenBUGS","vioplot","coda","batchmeans","sp", "Hmisc"))  # install these packages if not already done
library(R2OpenBUGS)
library(vioplot)
library(coda)
library(batchmeans)
library(sp)
library(Hmisc)


#####################################################
# READ IN ACOUSTIC INPUT FILES FORMATTED FOR ANALYSIS
#####################################################
# rows = number of effort days or clicks recorded at each CPOD location during the summer core sampling period
# columns = years.  First year is 2011
effort.positiveEffort <- as.matrix(read.csv("effortDays_trunc.csv"))
clicks.positiveEffort <- as.matrix(read.csv("clicks_trunc.csv"))
# The first row of CPoDCoords is the site name
xyEffort <- read.table("CPodCoords.csv",header=TRUE,sep=",",row.names=1)
rownames(effort.positiveEffort) <- rownames(clicks.positiveEffort) <- rownames(xyEffort)

nsites.active <- nrow(effort.positiveEffort)
nyrs <- ncol(effort.positiveEffort)

###############################
# RUN NON-SPATIAL MIXTURE MODEL
###############################
bugs.data <- list(n = clicks.positiveEffort, effort = effort.positiveEffort, 
  numStrata = 3, nsites.active = nsites.active, nyrs = nyrs)
# Define parameters in OpenBUGS to monitor
OB.params <- c("st",     # mixture assignment parameters
               "pnb", "rnb",     # NB parameters with p,r parameterization
               "theta.model", "mu",   # expected detections per site per day (theta.model) and study-season (mu)
               "N.model", "lam.N.model", "mean.lam.geo.model", "mean.R.geo.model", 
               "p.negGrowth.model")
source("vaquitaMixtureModel.r")  # load model file
source("vaquitaInitsMixtureModel.r")  # load initial values on theta parameters
# Set MCMC specifications
mcmc.specs <- list(
  ni = 17500,  # chain length, including burn-in 
  nt = 100,    # thinning rate
  nb = 7500,   # burn-in
  nc = 1,      # number of chains
  seed = bugs.seeds[1] #random number seed for BUGS
)
# Run model
out <- bugs(data = bugs.data, inits = paramInits, parameters.to.save = OB.params, 
  model.file = modelFilename, n.chains = mcmc.specs$nc, n.iter = mcmc.specs$ni, 
  n.burnin = mcmc.specs$nb, n.thin = mcmc.specs$nt, saveExec = TRUE, debug = FALSE, 
  OpenBUGS.pgm = NULL, working.directory = getwd(), clearWD=TRUE,
  bugs.seed = mcmc.specs$seed)


################################
# MIXTURE MODEL OUTPUT SUMMARIES
################################
source("vaquitaMixtureModelSummary.R")


###################
# RUN GEOSPATIAL MODEL
###################
source("vaquitaGeospatialModel.r")  # load model file
set.seed(r.seeds[2]) #set second r seed

# Create data list
# Get log-transformed counts
lmnc <- as.matrix(log(clicks.positiveEffort /effort.positiveEffort + 1))
lmnc[is.nan(lmnc)] <- NA
# Note that matricies passed in to geomodel have year as row and location as column
geomodel.data <- list(nsites.active = nsites.active, x = xyEffort$x, y = xyEffort$y,
  nyrs = nyrs, lmnc = t(lmnc), n = t(as.matrix(effort.positiveEffort))) 
  
# Define parameters to monitor
geomodel.params <- list("mu", "explam","Z", "sigmaZ", "sigmaEps", "rho", "BK", "p",
  "avgchng", "geochng", "chng", "pdecr", "pdecrgeo")

source("vaquitaInitsGeospatialModel.r")  # load initial values to geomodel.inits

# Set MCMC specifications for Geospatial model
geomodel.mcmc.specs <- list(
  ni = 17500,  # chain length, including burn-in 
  nt = 100,    # thinning rate
  nb = 7500,   # burn-in
  nc = 1,       # number of chains
  seed = bugs.seeds[2] #random number seed
)

#Run geospatial model
geomodel.res<-bugs(data = geomodel.data, inits = geomodel.inits, 
  parameters.to.save = geomodel.params,
  model.file = "GeospatialModel.txt", 
  n.chains = geomodel.mcmc.specs$nc, n.iter = geomodel.mcmc.specs$ni, 
  n.burnin = geomodel.mcmc.specs$nb, n.thin = geomodel.mcmc.specs$nt, 
  saveExec = TRUE, debug = FALSE, OpenBUGS.pgm = NULL, 
  working.directory = getwd(), clearWD=TRUE, 
  bugs.seed = geomodel.mcmc.specs$seed)

################################
# SPATIAL MODEL OUTPUT SUMMARIES
################################
source("vaquitaGeospatialModelSummary.R")


###############################################
# COMBINED OR 'MODEL-AVERAGED' OUTPUT SUMMARIES
###############################################
set.seed(r.seeds[3])
source("vaquitaModelsSummary.R")
