# Supplementary material for: Decline towards extinction of Mexico's vaquita porpoise (Phocoena sinus)
Source: R Soc Open Sci. 2019 Jul 31;6(7):190598. doi: 10.1098/rsos.190598 (PMC6689580; doi:10.1098/rsos.190598)
Supplement: Effort [file rsos190598supp5.csv]

V1	V2	V3	V4	V5	V6	V7	V8
62	60	58	62	62	62	61	61
41	60	58	62	62	50	62	45
62	60	0	62	62	51	62	61
62	60	58	62	62	40	61	61
62	60	58	62	18	55	61	48
62	60	58	62	62	45	60	47
62	60	37	62	62	53	55	59
0	60	21	62	62	16	52	61
62	60	62	62	47	62	29	43
0	60	62	62	62	62	52	45
62	60	37	62	62	62	58	45
0	62	0	0	62	46	11	61
58	60	62	62	62	62	59	61
58	60	62	62	62	62	61	61
57	60	62	0	22	62	61	61
62	60	62	62	62	62	37	61
0	0	0	0	62	46	60	61
62	59	10	62	23	42	42	16
62	59	29	62	59	25	60	61
58	59	37	62	62	38	55	47
62	59	55	0	51	62	53	58
62	59	62	62	62	62	34	61
0	59	62	62	62	62	29	44
49	62	62	62	62	32	36	48
52	60	62	62	62	62	62	44
62	54	62	0	62	62	37	39
62	62	62	62	49	62	45	48
57	62	62	0	62	62	35	61
62	62	62	62	62	62	55	60
62	62	42	62	62	50	60	61
20	62	62	62	62	45	61	61
0	62	11	34	62	42	41	44
62	62	50	62	39	62	37	45
48	62	44	62	62	62	29	61
47	62	45	62	62	62	58	43
62	62	62	62	62	35	0	60
61	55	62	62	62	62	35	31
62	62	62	62	34	31	37	48
54	34	62	62	62	62	34	56
46	61	62	62	62	62	16	64
62	61	62	62	53	53	59	61
62	61	62	62	62	45	37	61
62	61	62	62	62	31	37	39
48	61	49	62	62	62	14	60
57	61	62	62	62	62	33	31
43	61	54	62	61	61	60	18
