# Supplementary material for: Decline towards extinction of Mexico's vaquita porpoise (Phocoena sinus)
Source: R Soc Open Sci. 2019 Jul 31;6(7):190598. doi: 10.1098/rsos.190598 (PMC6689580; doi:10.1098/rsos.190598)
Supplement: Acoustic detections [file rsos190598supp6.csv]

V1	V2	V3	V4	V5	V6	V7	V8
375	0	116	48	90	0	0	0
6442	4508	3019	464	34	0	40	0
3509	556	0	206	348	0	0	0
14233	1613	8844	7274	1235	273	115	100
0	0	0	0	0	0	0	0
9	0	12	0	224	0	26	0
6001	253	901	166	685	439	0	6
0	3312	35	361	3013	0	0	0
1508	3700	710	466	143	611	0	0
0	3584	2392	3948	10566	678	304	0
44	167	102	0	350	273	0	0
0	0	0	0	194	18	0	0
23	4899	413	568	1139	100	133	0
103331	228000	5176	42159	9870	15770	1084	0
9049	5014	5207	0	0	0	0	0
50105	17244	13520	16508	13935	3483	145	0
0	0	0	0	528	43	65	0
43028	4819	234	3393	30	22	30	0
22665	6866	406	6543	1196	116	14	0
2805	87	510	0	785	0	0	0
0	90	35	0	212	0	0	0
2323	220	1212	0	491	0	0	0
0	785	2329	0	865	70	0	0
0	1083	109	0	979	0	0	0
0	0	0	0	217	0	6	0
784	0	289	0	0	0	12	0
0	176	0	7	73	0	295	0
589	3336	981	0	337	93	0	14
5257	187	2144	959	1162	0	46	0
34003	8476	4870	1242	2425	618	747	97
10554	43113	131193	19312	12126	5632	2441	1548
0	25354	8029	7904	14936	4347	1588	1643
25642	4816	7442	406	732	146	408	0
32	536	182	0	449	11	29	0
1258	113	217	0	1161	472	853	0
0	43	18	0	143	40	0	0
0	0	0	13	59	0	0	0
0	85	0	0	17	189	0	0
0	23	0	0	25	33	0	0
0	571	0	0	986	13	0	0
15657	36323	28696	18693	8319	9578	9118	980
4376	10512	8782	5689	1888	1921	0	430
0	0	0	0	14	22	6	0
0	0	120	0	0	301	0	0
0	23	35	0	0	0	71	0
0	0	0	0	0	18	0	0
