# Supplementary material for: Decline towards extinction of Mexico's vaquita porpoise (Phocoena sinus)
Source: R Soc Open Sci. 2019 Jul 31;6(7):190598. doi: 10.1098/rsos.190598 (PMC6689580; doi:10.1098/rsos.190598)
Supplement: Sampling sites [file rsos190598supp7.csv]

Site	x	y
1	27.37676674	11.16783879
2	19.09563641	0
3	20.71454099	4.694941365
4	22.3320092	9.390163791
5	23.94803942	14.08566677
6	25.56262714	18.78145091
7	27.17577168	23.47751679
8	28.78746854	28.17386391
9	26.97516716	35.7874122
10	25.36384698	31.09128969
11	23.75107717	26.39544943
12	22.13686223	21.69989084
13	20.52120379	17.00461443
14	18.90410349	12.30961738
15	17.28556582	7.614900205
16	15.66559147	2.920462294
18	12.23743385	5.842044783
19	13.85847931	10.5359785
20	15.47808872	15.2301908
21	17.09626044	19.92468118
22	18.71299284	24.61945246
23	20.32828142	29.31450412
24	21.94212549	34.00983678
25	23.55452058	38.70544991
26	20.1357779	41.62461202
27	16.90738499	32.23468137
28	15.2910205	27.54013626
29	13.67321281	22.84587086
30	12.05396643	18.15188456
31	10.43328204	13.45817678
32	8.811164127	8.764747994
34	5.386783861	11.68857245
35	7.009977463	16.38149887
36	8.631738173	21.07470251
37	10.2520615	25.76818397
38	11.8709458	30.46194275
39	13.48838945	35.15598167
40	8.452772203	33.38487576
41	6.832808045	28.69162103
42	5.211404541	23.99864515
43	3.588566181	19.3059453
44	1.964293646	14.61352198
45	1.792968994	26.92371298
46	3.415453059	31.61618585
47	5.036500305	36.30893579
48	0	34.54187894
