# Supplementary material for: Decline towards extinction of Mexico's vaquita porpoise (Phocoena sinus)
Source: R Soc Open Sci. 2019 Jul 31;6(7):190598. doi: 10.1098/rsos.190598 (PMC6689580; doi:10.1098/rsos.190598)
Supplement: Model [file rsos190598supp8.r]

### OpenBUGS Geospatial model ###

# give name to text file that will hold BUGS model code (should match name of R file to facilitate analyses)
modelFilename="GeospatialModel.txt"

# Define the model in BUGS code and write to text file, which will be called by bugs()
cat("
model {

  #Loop over years
  for(t in 1:nyrs){
    #Loop over hydrophones
    for(i in 1:nsites.active){

      #Observation model for log-transformed click count
      lmnc[t, i] ~ dnorm(lambda[t, i], precEps[t, i])

      #Process model for log-transformed clicks
      lambda[t, i] <- mu[t] + Z[t, i]
      #Dervied variable - expected clicks
      explam[t, i] <- exp(lambda[t, i]) - 1
      #Model for precision of observed click count
      precEps[t, i] <- n[t, i] / sigma2Eps

    }

    #Spatial random effect
    Z[t, 1:nsites.active] ~ spatial.exp(Zmu[t, ], x[], y[], precZ, phi, 1)
    for(i in 1:nsites.active){
      Zmu[t, i] <- 0
    }

    #Prior on mean log-transformed clicks
    mu[t] ~ dunif(-10, 10)
    #Derived variable - mean clicks
    BK[t] <- sum(explam[t, ]) / nsites.active
  }

  #Prior on precision of spatial random effect
  precZ <- 1 / sigma2Z
  sigma2Z <- pow(sigmaZ, 2)
  sigmaZ ~ dunif(0.001, 10)

  #Prior on rate of decline in spatial correlation
  phi <- 3 / rho
  rho ~ dunif(0.01, 500)

  #Prior on observation model variance
  sigma2Eps <- pow(sigmaEps, 2)
  sigmaEps ~ dunif(0.001, 10)

  #Derived variables - pop change, prob of decline, etc.
  for(t in 1:(nyrs - 1)){
    p[t] <- step(BK[t] - BK[t + 1])
    chng[t] <- BK[t + 1] / BK[t]
  }
  geochng <- pow(BK[nyrs] / BK[1], 1 / (nyrs - 1))
  avgchng <- sum(chng[]) / (nyrs - 1)
  pdecr <- step(1 - avgchng)
  pdecrgeo <- step(1 - geochng)

}  # end model
", fill=TRUE, file=modelFilename)
