# Supplementary material for: Decline towards extinction of Mexico's vaquita porpoise (Phocoena sinus)
Source: R Soc Open Sci. 2019 Jul 31;6(7):190598. doi: 10.1098/rsos.190598 (PMC6689580; doi:10.1098/rsos.190598)
Supplement: Initial values [file rsos190598supp9.r]

# can use this file for either the gamma-poisson or r,p specification of the NB, because I'm not putting any priors on the actual NB parameters here

paramInits <- list(
  
  list(
    log.thetaMean = t(matrix(c(rep(1, nyrs), rep(NA, nyrs), rep(NA, nyrs)), nyrs, 3)),
    log.theta.add = t(matrix(c(rep(NA, nyrs), rep(2, nyrs), rep(5, nyrs)), nyrs, 3))
  )
  
)
