# Supplementary material for: Decline towards extinction of Mexico's vaquita porpoise (Phocoena sinus)
Source: R Soc Open Sci. 2019 Jul 31;6(7):190598. doi: 10.1098/rsos.190598 (PMC6689580; doi:10.1098/rsos.190598)
Supplement: Model summary specification [file rsos190598supp10.r]

#######################################
# OUTPUT SUMMARIES FOR GEOSPATIAL MODEL
#######################################

# Produces summaries of model parameters, does some posterior predictive
# model checks and produces some figures
# Assumes variables yrs, nsites.active, effort.positiveEffort, xyEffort, lmnc
#  and geomodel.res are defined
# Final plot assumes file RefugeCoords.csv is in current directory

outName <- paste("GeospatialModel", format(Sys.Date(), "%Y%m%d"), " - ", sep="")
# Save entire bugs() output as .RData file (can read-in later with 'load' command)
save(geomodel.res, file = paste(outName, "bugsOut.RData", sep = ""))

# Also save a data matrix, for potential later re-use
d2 <- data.frame(Site = as.numeric(rownames(effort.positiveEffort)))
# Add x and y location of monitoring locations
d2 <- cbind(d2, xyEffort)
# Add mean click count
tmp.names <- names(d2); d2 <- cbind(d2, exp(lmnc) - 1); names(d2) <- c(tmp.names, paste0("mnc1", 1:nyrs))
# Add log mean click count
tmp.names <- names(d2); d2 <- cbind(d2, lmnc); names(d2) <- c(tmp.names, paste0("lmnc1", 1:nyrs))
# Add sampling effort  
tmp.names <- names(d2); d2 <- cbind(d2, effort.positiveEffort); names(d2) <- c(tmp.names, paste0("n1", 1:nyrs))
save(d2, file = "d2.RData")

#Convert geomodel.res to an mcmc object, to facilitate checks and summaries
geomodel.res.mcmc <- as.mcmc(geomodel.res)

# Geometric mean population change, as an example
2*(1 - pnorm(abs(geweke.diag(geomodel.res.mcmc$sims.matrix[, 'geochng'])$z)))
heidel.diag(geomodel.res.mcmc$sims.matrix[,'geochng'])
bm(geomodel.res.mcmc$sims.matrix[, 'geochng'])
summary(geomodel.res.mcmc$sims.matrix[, 'geochng'])
tiff('GeospatialModel-plot-posteriorGeoChngRate.tiff', width = 1200, height = 800)
par(mar = c(6, 6, 0.2, 0.2))
plot(density(geomodel.res.mcmc$sims.matrix[, 'geochng'], bw = 0.04),
  ylab = 'Posterior Density', main = '', 
  xlab = 'Annual Proportional Change',
  cex.axis = 2, cex.lab = 3, lwd = 5)
dev.off()
quantile(geomodel.res.mcmc$sims.matrix[, 'geochng'], p = c(0.025, 0.975))
write.csv(geomodel.res.mcmc$sims.matrix[, 'geochng'], 'geochng.csv', row.names = FALSE)

# Examine lambda values from each year; also write to csv for subsequent use
# in model averaging
mean(geomodel.res.mcmc$sims.matrix[, 'chng[1]'])
quantile(geomodel.res.mcmc$sims.matrix[, 'chng[1]'], p = c(0.025, .5, 0.975))
write.csv(geomodel.res.mcmc$sims.matrix[, 'chng[1]'], 'geochng11to12.csv', row.names = FALSE)
mean(geomodel.res.mcmc$sims.matrix[, 'chng[2]'])
quantile(geomodel.res.mcmc$sims.matrix[, 'chng[2]'], p = c(0.025, .5, 0.975))
write.csv(geomodel.res.mcmc$sims.matrix[, 'chng[2]'], 'geochng12to13.csv', row.names = FALSE)
mean(geomodel.res.mcmc$sims.matrix[, 'chng[3]'])
quantile(geomodel.res.mcmc$sims.matrix[, 'chng[3]'], p = c(0.025, .5, 0.975))
write.csv(geomodel.res.mcmc$sims.matrix[, 'chng[3]'], 'geochng13to14.csv', row.names = FALSE)
mean(geomodel.res.mcmc$sims.matrix[, 'chng[4]'])
quantile(geomodel.res.mcmc$sims.matrix[, 'chng[4]'], p = c(0.025, .5, 0.975))
write.csv(geomodel.res.mcmc$sims.matrix[, 'chng[4]'], 'geochng14to15.csv', row.names = FALSE)
mean(geomodel.res.mcmc$sims.matrix[, 'chng[5]'])
quantile(geomodel.res.mcmc$sims.matrix[, 'chng[5]'], p = c(0.025, .5, 0.975))
write.csv(geomodel.res.mcmc$sims.matrix[, 'chng[5]'], 'geochng15to16.csv', row.names = FALSE)
mean(geomodel.res.mcmc$sims.matrix[, 'chng[6]'])
quantile(geomodel.res.mcmc$sims.matrix[, 'chng[6]'], p = c(0.025, .5, 0.975))
write.csv(geomodel.res.mcmc$sims.matrix[, 'chng[6]'], 'geochng16to17.csv', row.names = FALSE)
mean(geomodel.res.mcmc$sims.matrix[, 'chng[7]'])
quantile(geomodel.res.mcmc$sims.matrix[, 'chng[7]'], p = c(0.025, .5, 0.975))
write.csv(geomodel.res.mcmc$sims.matrix[, 'chng[7]'], 'geochng17to18.csv', row.names = FALSE)

# Create a data frame with smoothed predicted counts, based on d2 data frame
d3 <- d2
for(i in 1:nyrs){
  explam.names <- paste0(paste0("explam[", i, ","), 1:nsites.active, "]")
  explam <- geomodel.res.mcmc$sims.matrix[, explam.names]
  spSmooth <- apply(explam, 2, median)
  tmp.names <- names(d3)
  d3 <- cbind(d3, spSmooth)
  names(d3) <- c(tmp.names, paste0("smo1", i))
}

# Perform posterior predictive model checks for each monitoring station and year
# One set of checks are based on the chi-sq discrepancies of Gelman, Meng and 
#   Stern (1996, equation 8), with stations passing the check if their discrepancy
#   is less than the 99th percentile critical value from a ChiSq, so we expect one
#   or two failures
# The other set are posterior simulations, from which p-values are calculated as 
#   proportion of simulations greater than or equal to the observed value - referred to by Gelman
#   et al (Bayesian Data Analysis 2014) as marginal predictive checks.
q.val <- qchisq(0.99, df = 1)
marginal.pred.p <- matrix(NA, nyrs, nsites.active)
for(i in 1:nyrs){
  lmnc.yr <- d2[, paste0("lmnc1", i)]
  ind <- !is.na(lmnc.yr)
  which.ind <- which(ind)
  lmnc.yr <- lmnc.yr[ind]
  explam.names <- paste0(paste0("explam[", i, ","), 1:nsites.active, "]")
  d2MCMC <- log(geomodel.res.mcmc$sims.matrix[, explam.names[ind]] + 1)
  postPredCheck <- rep(NA, times = sum(ind))
  n1 <- d3[ind , paste0("n1", i)]
  for(j in 1:sum(ind)) {
    #Chi-sq check
    Rit <- (d2MCMC[, j] - lmnc.yr[j]) ^ 2 / 
      (geomodel.res.mcmc$sims.matrix[, "sigmaEps"] ^2 / n1[j])
    postPredCheck[j] <- mean(Rit) < q.val
    #Marginal predictive check
    post.pred <- rnorm(nrow(d2MCMC), d2MCMC[, j], 
      geomodel.res.mcmc$sims.matrix[, "sigmaEps"]/sqrt(n1[j]))
    marginal.pred.p[i, which.ind[j]] <- sum(post.pred >= lmnc.yr[j]) / length(post.pred)
  }
  print(i)
  print(postPredCheck)
}

#Plot spatial predictions by year

d3SPDF <- d3
coordinates(d3SPDF) <- c("x","y")
max.clicks <- 1200

#Create refuge coordinates polygon
refuge.coords <- read.csv(file = "RefugeCoords.csv")
Sr1 <- Polygon(refuge.coords)
Sp1 <- Polygons(list(Sr1), "Refuge")
spRefuge <- SpatialPolygons(list(Sp1))

#Define utility function for colors
getcolor<-function(clicks, max.clicks, c.ramp, log.scale){
  crampfunc<-colorRamp(c.ramp)
  if(log.scale) {
    logval <- log10(clicks + 1)
    logval[logval < 0] <- 0
    scaledlogval <- logval / log10(max.clicks + 1)
    return(rgb(crampfunc(scaledlogval), maxColorValue = 255))
  } else {
    return(rgb(crampfunc(clicks/max.clicks), maxColorValue = 255))
  }
}

#Plot function
add.plot<-function(year, refuge.outline, coords, effort, is.no.effort, clicks,
                   max.clicks, c.ramp = c("white", "darkblue"), log.scale = TRUE, 
                   highlight.outliers = FALSE){
  #Makes a single plot
  
  cexstart <- 0.5
  cexmult <- 1.4
  plot(refuge.outline)
  text(4 - 2.577163, 50 - 7.61422, year, cex = 4, pos = 4)
  n4cex = as.integer(cut(effort, breaks = c(0,1,15,30,45,63)))
  n4cex[n4cex == 0] = 1 
  points(coords, col = getcolor(clicks, max.clicks, c.ramp, log.scale = log.scale), pch = 19, cex = cexstart + cexmult * n4cex)
  points(coords, pch = 1, cex = cexstart + cexmult * n4cex)
  if(highlight.outliers){
    #draw a red boundary around those that are within 5% of zero or max.clicks
    outliers <- (clicks <= max.clicks*0.05) | (clicks >= max.clicks*0.95)
    points(coords[outliers, 1], coords[outliers, 2], pch = 1, cex = cexstart + cexmult * n4cex[outliers], lwd = 7, col = "red")
  }
  if(sum(is.no.effort) > 0){
    points(coords[is.no.effort, 1], coords[is.no.effort, 2], pch = 1, cex = 6)
    points(coords[is.no.effort, 1], coords[is.no.effort, 2], pch = 4, cex = 4)
  }
  
}

#Note - this makes a very large (publication quality) plot file!
tiff(file = 'GeospatialModel-plot-SpSmooth.tiff', width=7012, height=11250, res=720)
  
par(mar = c(0, 0, 0, 0))
layout(matrix(c(1, 2, 3, 4, 5, 6, 7, 8, 9), nrow = 3, byrow = TRUE)) 

add.plot("2011", spRefuge, coordinates(d3SPDF), d3SPDF@data$n11, is.na(d3SPDF@data$mnc11), d3SPDF@data$smo11,max.clicks)
add.plot("2012", spRefuge, coordinates(d3SPDF), d3SPDF@data$n12, is.na(d3SPDF@data$mnc12), d3SPDF@data$smo12,max.clicks)
add.plot("2013", spRefuge, coordinates(d3SPDF), d3SPDF@data$n13, is.na(d3SPDF@data$mnc13), d3SPDF@data$smo13,max.clicks)
add.plot("2014", spRefuge, coordinates(d3SPDF), d3SPDF@data$n14, is.na(d3SPDF@data$mnc14), d3SPDF@data$smo14,max.clicks)
add.plot("2015", spRefuge, coordinates(d3SPDF), d3SPDF@data$n15, is.na(d3SPDF@data$mnc15), d3SPDF@data$smo15,max.clicks)
add.plot("2016", spRefuge, coordinates(d3SPDF), d3SPDF@data$n16, is.na(d3SPDF@data$mnc16), d3SPDF@data$smo16,max.clicks)
add.plot("2017", spRefuge, coordinates(d3SPDF), d3SPDF@data$n17, is.na(d3SPDF@data$mnc17), d3SPDF@data$smo17,max.clicks)
add.plot("2018", spRefuge, coordinates(d3SPDF), d3SPDF@data$n18, is.na(d3SPDF@data$mnc18), d3SPDF@data$smo18,max.clicks)

#Add legends
plot(c(0, 1), c(0, 1), type = "n", xlab = "", ylab = "", bty = "n",
  xaxt = "n", yaxt = "n")

#Clicks/day legend
n.click.levels <- 1000
click.levels <- 10 ^ (seq(log10(max.clicks + 1), 0, length = n.click.levels)) - 1

legend.colors<-getcolor(click.levels, max.clicks, log.scale = TRUE, c.ramp = c("white", "darkblue"))
rasterImage(as.raster(legend.colors), 0.05, 0.05, 0.2, 0.85)
rect(0.05, 0.05, 0.2, 0.85)
#Work out where the labels go
legend.labels <- c(0, 1, 10, 100, max.clicks)
posn<-numeric(length(legend.labels))
for(i in 1:length(legend.labels)) {
  posn[i] <- which.min(click.levels > legend.labels[i])
}
posn <- (n.click.levels - posn) / n.click.levels
for(i in 1:length(legend.labels)){
  text(0.2, (0.85 - 0.05) * posn[i] + 0.05, legend.labels[i], cex = 2.5, pos = 4)
}
text(0.18,0.95, labels = 'clicks/day', cex = 2.5)

#Sample days legend
cexstart <- 0.5
cexmult <- 1.4
points(c(0.7, 0.7, 0.7, 0.7, 0.7, 0.7, 0.7), c(0.1667, 0.3, 0.4333, 0.5667, 0.7, 0.7, 0.7), 
	pch = c(1, 1, 1, 1, 1, 1, 4), 
  cex = c(cexstart + cexmult * 5, cexstart + cexmult * 4, cexstart + cexmult * 3,
    cexstart + cexmult * 2, cexstart + cexmult, 6, 4), lwd = 2)
text(0.8, 0.83, labels = 'days of\nsampling', cex = 2.5)
text(c(0.7, 0.7, 0.7, 0.7, 0.7), c(0.1667, 0.3, 0.4333, 0.5667, 0.7), pos = 4, 
	labels = c('46-63', '31-45', '16-30', '1-15', '0'), offset = 1.7, cex = 2.5)

dev.off()


#Marginal predictive check p-values
c.ramp <- c("yellow", "blue")
tiff(file = 'GeospatialModel-plot-post-pred-p.tiff', width=7012, height=11250, res=720)

par(mar = c(0, 0, 0, 0))
layout(matrix(c(1, 2, 3, 4, 5, 6, 7, 8, 9), nrow = 3, byrow = TRUE)) 
tmp.marginal.p <- marginal.pred.p[1, ]
tmp.marginal.p [is.na(tmp.marginal.p)] <- 0.5
add.plot("2011", spRefuge, coordinates(d3SPDF), d3SPDF@data$n11,
         is.na(d3SPDF@data$mnc11), tmp.marginal.p, 1, c.ramp = c.ramp, 
         log.scale = FALSE, highlight.outliers = TRUE)
tmp.marginal.p <- marginal.pred.p[2, ]
tmp.marginal.p [is.na(tmp.marginal.p)] <- 0.5
add.plot("2012", spRefuge, coordinates(d3SPDF), d3SPDF@data$n12,
         is.na(d3SPDF@data$mnc12), tmp.marginal.p, 1, c.ramp = c.ramp, 
         log.scale = FALSE, highlight.outliers = TRUE)
tmp.marginal.p <- marginal.pred.p[3, ]
tmp.marginal.p [is.na(tmp.marginal.p)] <- 0.5
add.plot("2013", spRefuge, coordinates(d3SPDF), d3SPDF@data$n13,
         is.na(d3SPDF@data$mnc13), tmp.marginal.p, 1, c.ramp = c.ramp, 
         log.scale = FALSE, highlight.outliers = TRUE)
tmp.marginal.p <- marginal.pred.p[4, ]
tmp.marginal.p [is.na(tmp.marginal.p)] <- 0.5
add.plot("2014", spRefuge, coordinates(d3SPDF), d3SPDF@data$n14,
         is.na(d3SPDF@data$mnc14), tmp.marginal.p, 1, c.ramp = c.ramp, 
         log.scale = FALSE, highlight.outliers = TRUE)
tmp.marginal.p <- marginal.pred.p[5, ]
tmp.marginal.p [is.na(tmp.marginal.p)] <- 0.5
add.plot("2015", spRefuge, coordinates(d3SPDF), d3SPDF@data$n15,
         is.na(d3SPDF@data$mnc15), tmp.marginal.p, 1, c.ramp = c.ramp, 
         log.scale = FALSE, highlight.outliers = TRUE)
tmp.marginal.p <- marginal.pred.p[6, ]
tmp.marginal.p [is.na(tmp.marginal.p)] <- 0.5
add.plot("2016", spRefuge, coordinates(d3SPDF), d3SPDF@data$n16,
         is.na(d3SPDF@data$mnc16), tmp.marginal.p, 1, c.ramp = c.ramp, 
         log.scale = FALSE, highlight.outliers = TRUE)
tmp.marginal.p <- marginal.pred.p[7, ]
tmp.marginal.p [is.na(tmp.marginal.p)] <- 0.5
add.plot("2017", spRefuge, coordinates(d3SPDF), d3SPDF@data$n17,
         is.na(d3SPDF@data$mnc17), tmp.marginal.p, 1, c.ramp = c.ramp, 
         log.scale = FALSE, highlight.outliers = TRUE)
tmp.marginal.p <- marginal.pred.p[8, ]
tmp.marginal.p [is.na(tmp.marginal.p)] <- 0.5
add.plot("2018", spRefuge, coordinates(d3SPDF), d3SPDF@data$n18,
         is.na(d3SPDF@data$mnc18), tmp.marginal.p, 1, c.ramp = c.ramp, 
         log.scale = FALSE, highlight.outliers = TRUE)

#Add legend
plot(c(0,1), c(0,1), type = "n", xlab = "", ylab = "", bty = "n",
     xaxt = "n", yaxt = "n")
n.p.levels <- 2
p.levels<-seq(0, 1, length = n.p.levels)
legend.colors<-getcolor(p.levels, 1, c.ramp = rev(c.ramp), log.scale = FALSE)
rasterImage(as.raster(legend.colors), 0.05, 0.05, 0.2, 0.85)
rect(0.05, 0.05, 0.2, 0.85)
#Work out where the labels go
legend.labels<-seq(0, 1, length = 5)
for(i in 1:length(legend.labels)){
  text(0.2, (0.85 - 0.05) * legend.labels[i] + 0.05, legend.labels[i], cex = 2.5, pos = 4)
}
text(0.18, 0.95, labels = 'p-value', cex = 2.5)
dev.off()

#Add a plot of the mixture model predictive check p-value results

#Marginal predictive check p-values
c.ramp <- c("yellow", "blue")
tiff(file = 'MixtureModel-plot-post-pred-p.tiff', width=7012, height=11250, res=720)

par(mar = c(0, 0, 0, 0))
layout(matrix(c(1, 2, 3, 4, 5, 6, 7, 8, 9), nrow = 3, byrow = TRUE)) 
tmp.marginal.p <- marginal.pred.p.byyear.bysite[1, ]
tmp.marginal.p [is.na(tmp.marginal.p)] <- 0.5
add.plot("2011",spRefuge,coordinates(d3SPDF), d3SPDF@data$n11,
         is.na(d3SPDF@data$mnc11), tmp.marginal.p, 1, c.ramp = c.ramp, 
         log.scale = FALSE, highlight.outliers = TRUE)
tmp.marginal.p <- marginal.pred.p.byyear.bysite[2, ]
tmp.marginal.p [is.na(tmp.marginal.p)] <- 0.5
add.plot("2012", spRefuge,coordinates(d3SPDF), d3SPDF@data$n12,
         is.na(d3SPDF@data$mnc12), tmp.marginal.p, 1, c.ramp = c.ramp, 
         log.scale = FALSE, highlight.outliers = TRUE)
tmp.marginal.p <- marginal.pred.p.byyear.bysite[3, ]
tmp.marginal.p [is.na(tmp.marginal.p)] <- 0.5
add.plot("2013", spRefuge,coordinates(d3SPDF), d3SPDF@data$n13,
         is.na(d3SPDF@data$mnc13), tmp.marginal.p, 1, c.ramp = c.ramp, 
         log.scale = FALSE, highlight.outliers = TRUE)
tmp.marginal.p <- marginal.pred.p.byyear.bysite[4, ]
tmp.marginal.p [is.na(tmp.marginal.p)] <- 0.5
add.plot("2014", spRefuge,coordinates(d3SPDF), d3SPDF@data$n14,
         is.na(d3SPDF@data$mnc14), tmp.marginal.p, 1, c.ramp = c.ramp, 
         log.scale = FALSE, highlight.outliers = TRUE)
tmp.marginal.p <- marginal.pred.p.byyear.bysite[5, ]
tmp.marginal.p [is.na(tmp.marginal.p)] <- 0.5
add.plot("2015", spRefuge,coordinates(d3SPDF), d3SPDF@data$n15,
         is.na(d3SPDF@data$mnc15), tmp.marginal.p, 1, c.ramp = c.ramp, 
         log.scale = FALSE, highlight.outliers = TRUE)
tmp.marginal.p <- marginal.pred.p.byyear.bysite[6, ]
tmp.marginal.p [is.na(tmp.marginal.p)] <- 0.5
add.plot("2016", spRefuge,coordinates(d3SPDF), d3SPDF@data$n16,
         is.na(d3SPDF@data$mnc16), tmp.marginal.p, 1, c.ramp = c.ramp, 
         log.scale = FALSE, highlight.outliers = TRUE)
tmp.marginal.p <- marginal.pred.p.byyear.bysite[7, ]
tmp.marginal.p [is.na(tmp.marginal.p)] <- 0.5
add.plot("2017", spRefuge,coordinates(d3SPDF), d3SPDF@data$n17,
         is.na(d3SPDF@data$mnc17), tmp.marginal.p, 1, c.ramp = c.ramp, 
         log.scale = FALSE, highlight.outliers = TRUE)
tmp.marginal.p <- marginal.pred.p.byyear.bysite[8, ]
tmp.marginal.p [is.na(tmp.marginal.p)] <- 0.5
add.plot("2018", spRefuge,coordinates(d3SPDF), d3SPDF@data$n18,
         is.na(d3SPDF@data$mnc18), tmp.marginal.p, 1, c.ramp = c.ramp, 
         log.scale = FALSE, highlight.outliers = TRUE)

#Add legend
plot(c(0, 1), c(0, 1), type = "n", xlab = "", ylab = "", bty = "n",
     xaxt = "n", yaxt = "n")
n.p.levels <- 2
p.levels<-seq(0, 1, length = n.p.levels)
legend.colors<-getcolor(p.levels,1, c.ramp = rev(c.ramp), log.scale = FALSE)
rasterImage(as.raster(legend.colors), 0.05, 0.05, 0.2, 0.85)
rect(0.05, 0.05, 0.2, 0.85)
#Work out where the labels go
legend.labels<-seq(0, 1, length = 5)
for(i in 1:length(legend.labels)){
  text(0.2, (0.85 - 0.05) * legend.labels[i] + 0.05, legend.labels[i], cex = 2.5, pos = 4)
}
text(0.18, 0.95, labels = 'p-value', cex = 2.5)
dev.off()
