# Supplementary material for: Decline towards extinction of Mexico's vaquita porpoise (Phocoena sinus)
Source: R Soc Open Sci. 2019 Jul 31;6(7):190598. doi: 10.1098/rsos.190598 (PMC6689580; doi:10.1098/rsos.190598)
Supplement: Model [file rsos190598supp11.r]

# called by 'vaquitaBugsMain.R' or by 'msCode - setup.R'

### OpenBUGS model ###

# give name to text file that will hold WinBUGS model code (should match name of R file to facilitate analyses)
modelFilename="MixtureModel.txt"

# Define the model in BUGS code and write to text file, which will be called by bugs()
cat("

    model{

    ##### ASSIGN C-PODS PROBABILISTICALLY TO GROUPS/STRATA
    for(k in 1:nsites.active){  # loop through CPOD stations
      p.s[k,1:numStrata] ~ ddirich(alpha[k,1:numStrata])  # Prior for stratum probabilities
      st[k] ~ dcat(p.s[k,1:numStrata])
      for(a in 1:numStrata){
        alpha[k,a] <- 1  # Dirichlet intensity parameter = 1 implies uniform prior on stratum probabilities
      }
      is.grp1[k] <- equals(st[k],1)  # Indicator variables
      is.grp2[k] <- equals(st[k],2)
      is.grp3[k] <- equals(st[k],3)
    }

    #####

    for(t in 1:nyrs){ # loop through years (2011 - 201X)
    
    ##### NEGATIVE BINOMIAL LIKELIHOOD     
      for(k in 1:nsites.active){   # loop through CPOD stations
        n[k,t] ~ dnegbin(pnb[k,t], rnb[st[k],t])  # NB likelihood for counts
          # NOTES:
            # NB distribution has mean mu = r(1-p)/p and var = mu/p
            # For fixed mu, variance increases as r decreases.
            # Let theta be the expected number of detections per day at a CPOD,
            # so that total expected detections for the year = mu = theta * effort-days.
            # Priors are placed on theta and NB parameter r for each mixture group x each year
            # NB parameter p is solved, given mu (which depends on theta)
            # Therefore:
          pnb[k,t] <- rnb[st[k],t]/(rnb[st[k],t] + mu[k,t])  # with openbugs distribution function
            # where...
          mu[k,t] <- theta.model[st[k],t] * effort[k,t]
            # ...and where priors for theta.model and r are given below
      }  # end k loop within t

      ##### PRIOR FOR NB PARAMETER R
      for (s in 1:numStrata){
         rnb[s,t] ~ dcat(prob.r[s,t,1:20])   # Prior for NB parameter r (r must be an integer >= 1 in BUGS)
           prob.r[s,t,1:20] ~ ddirich(alpha.r[s,t,1:20])   
           for(a in 1:20){alpha.r[s,t,a] <- 1}
      }    

      ##### PROCESS MODELS FOR DETECTION COUNTS
      
          log.thetaMean[1,t] ~  dnorm(-10,0.001)
          theta.model[1,t] <- exp(log.thetaMean[1,t])  # Expected detections/day for mixture group 1 (force this to have smallest mean)
          for(s in 2:numStrata){
             theta.model[s,t] <- theta.model[s-1,t] + exp(log.theta.add[s,t])  # Expected detections/day for other groups
             log.theta.add[s,t] ~ dnorm(1,0.001)T(0,)  # Prior is placed on difference between theta[s] and theta[s+1]
          } # end s loop within t

      ##### MEAN NUMBER OF DETECTIONS PER CPOD PER DAY (ACROSS ALL LOCATIONS)

      N.model[t] <- (sum(is.grp1[]) * theta.model[1,t] + sum(is.grp2[]) * theta.model[2,t] + sum(is.grp3[]) * theta.model[3,t]) / nsites.active
      
    } # end t loop

    ##### DERIVED PARAMETERS
    
    # Annual change in expected mean detections/day
    for (t in 1:(nyrs-1)){ 
      lam.N.model[t] <- N.model[t+1]/N.model[t]
    }
    mean.lam.geo.model <- pow((N.model[nyrs]/N.model[1]), (1/(nyrs-1)))  # geometric mean for lambda
    mean.R.geo.model <- mean.lam.geo.model - 1
    p.negGrowth.model <- 1 - step(mean.R.geo.model)  # probability that true value of lambda is negative
    
    
  }  # end model
    
", fill=TRUE, file=modelFilename)
