# Supplementary material for: Decline towards extinction of Mexico's vaquita porpoise (Phocoena sinus)
Source: R Soc Open Sci. 2019 Jul 31;6(7):190598. doi: 10.1098/rsos.190598 (PMC6689580; doi:10.1098/rsos.190598)
Supplement: Model averaging [file rsos190598supp13.r]

# code for combining MCMC chains from spatial and non-spatial mixture model and summarizing outputs

#####################################################################
# READ IN MCMC CHAINS FOR MEAN ANNUAL LAMBDA FROM THE GEOSPATIAL (JVH) AND NON-SPATIAL (JEM) MODELS
#####################################################################

lam.jvh <- read.csv("geochng.csv")[,1]  # geometric mean annual lambda from spatial model. 
n.jvh <- length(lam.jvh)
lam.jem <- out$sims.list$mean.lam.geo.model  # mean annual lambda from mixture model.  
n.jem <- length(lam.jem)
lam.both <- c(lam.jvh, lam.jem)  # combine both chains into single chain
n.both <- length(lam.both)
write.csv(lam.both, file = "lam_geoMean_modAvg.csv", row.names = FALSE) # save the combined MCMC chain

##################################################
# Function for generating some posterior summaries; 
# generate posterior summaries for geometric mean lambda from each model and for the combined MCMC chain
##################################################
lam.pSumm <- function(lam.chain){
  if(is.matrix(lam.chain) == T){lam <- lam.chain[, 2]}
  if(is.vector(lam.chain) == T){lam <- lam.chain}
  p.summary <- list(p.mean = mean(lam), p.sd = sd(lam), p.median = median(lam), p.CRI.95 = quantile(lam,c(0.025, 0.975)), 
    prob.Decline = sum(lam < 1) / length(lam), "prob.>20%decline" = sum(lam < 0.8) / length(lam))
  p.summary  
}
lam.pSumm(lam.jvh) # spatial model, mean annual lambda
lam.pSumm(lam.jem)  # mixture model
lam.pSumm(lam.both)  # combined
capture.output(lam.pSumm(lam.both), file = "modelAvg_lambda.txt")  # geometric mean lambda 2011-current year

##########################################################################
# Combine MCMC chains for annual lambda's and generate posterior summaries for those annual distributions
##########################################################################

# MCMC chains for each year's lambda, from spatial model
lam1.jvh <- read.csv("geochng11to12.csv")[, 1] #2011-12
lam2.jvh <- read.csv("geochng12to13.csv")[, 1] #2012-13
lam3.jvh <- read.csv("geochng13to14.csv")[, 1] #2013-14
lam4.jvh <- read.csv("geochng14to15.csv")[, 1] #2014-15
lam5.jvh <- read.csv("geochng15to16.csv")[, 1] #2015-16
lam6.jvh <- read.csv("geochng16to17.csv")[, 1] #2016-17
lam7.jvh <- read.csv("geochng17to18.csv")[, 1] #2017-18

# Combine the non-spatial and spatial models, summarize outputs and save
lam1.both <- lam.pSumm(c(lam1.jvh,out$sims.list$lam.N.model[, 1])); capture.output(lam1.both, file = "modelAvg_lambda11-12.txt")
lam2.both <- lam.pSumm(c(lam2.jvh,out$sims.list$lam.N.model[, 2])); capture.output(lam2.both, file = "modelAvg_lambda12-13.txt")
lam3.both <- lam.pSumm(c(lam3.jvh,out$sims.list$lam.N.model[, 3])); capture.output(lam3.both, file = "modelAvg_lambda13-14.txt")
lam4.both <- lam.pSumm(c(lam4.jvh,out$sims.list$lam.N.model[, 4])); capture.output(lam4.both, file = "modelAvg_lambda14-15.txt")
lam5.both <- lam.pSumm(c(lam5.jvh,out$sims.list$lam.N.model[, 5])); capture.output(lam5.both, file = "modelAvg_lambda15-16.txt")
lam6.both <- lam.pSumm(c(lam6.jvh,out$sims.list$lam.N.model[, 6])); capture.output(lam6.both, file = "modelAvg_lambda16-17.txt")
lam7.both <- lam.pSumm(c(lam7.jvh,out$sims.list$lam.N.model[, 7])); capture.output(lam7.both, file = "modelAvg_lambda17-18.txt")

# posterior summaries for truncated chains from spatial model
capture.output(lam.pSumm(lam1.jvh), file = "lam11-12_geospatialModel.txt")  
capture.output(lam.pSumm(lam2.jvh), file = "lam12-13_geospatialModel.txt")
capture.output(lam.pSumm(lam3.jvh), file = "lam13-14_geospatialModel.txt")
capture.output(lam.pSumm(lam4.jvh), file = "lam14-15_geospatialModel.txt")
capture.output(lam.pSumm(lam5.jvh), file = "lam15-16_geospatialModel.txt")
capture.output(lam.pSumm(lam6.jvh), file = "lam16-17_geospatialModel.txt")
capture.output(lam.pSumm(lam7.jvh), file = "lam17-18_geospatialModel.txt")
capture.output(lam.pSumm(lam.jvh), file = "lamGeoMean_geospatialModel.txt")

# posterior summaries for truncated chains from mixture model
capture.output(lam.pSumm(out$sims.list$lam.N.model[, 1]), file = "lam11-12_mixtureModel.txt")  
capture.output(lam.pSumm(out$sims.list$lam.N.model[, 2]), file = "lam12-13_mixtureModel.txt")
capture.output(lam.pSumm(out$sims.list$lam.N.model[, 3]), file = "lam13-14_mixtureModel.txt")
capture.output(lam.pSumm(out$sims.list$lam.N.model[, 4]), file = "lam14-15_mixtureModel.txt")
capture.output(lam.pSumm(out$sims.list$lam.N.model[, 5]), file = "lam15-16_mixtureModel.txt")
capture.output(lam.pSumm(out$sims.list$lam.N.model[, 6]), file = "lam16-17_mixtureModel.txt")
capture.output(lam.pSumm(out$sims.list$lam.N.model[, 7]), file = "lam17-18_mixtureModel.txt")
capture.output(lam.pSumm(lam.jem), file="lamGeoMean_mixtureModel.txt")


###############################################################################
# GENERATE VARIOUS OTHER SUMMARIES, PLOTS AND STATISTICS FROM THE COMBINED MCMC CHAINS
###############################################################################

# Total decline from 2011-current year
total.decline <- list(mean = 1 - mean(lam.both ^ (nyrs - 1)), "95%CRI" = 1 - quantile(lam.both ^ (nyrs - 1), c(0.025, 0.975)))
capture.output(total.decline, file="totalDecline.txt")

# Plot model-averaged posterior distribution for mean annual lambda
tiff(filename="modelAvg_lambda_hiRes.tiff", height = 6, width = 6, units = "in", res = 600)
par(mar = c(5, 5, 4, 3))
hist(lam.both,breaks = 100, freq = FALSE, xlab = "Discrete annual growth rate", ylab = "Probability Density", main = "", cex.lab = 2, cex.axis = 1.5)
abline(v = 1, lwd = 2, col = "red")
dev.off()

# Same plot, in terms of R = lambda - 1
tiff(filename = "modelAvg_R_hiRes.tiff", height = 6, width = 6, units = "in", res = 600)
par(mar = c(5, 5, 4, 3))
hist(lam.both[] - 1, breaks = 100, freq = FALSE, xlab = "Annual rate of change", ylab = "Probability Density", main="", cex.lab = 2, cex.axis = 1.5, las = 1)
abline(v = 0, lwd = 2, lty = 2, col = "black")
dev.off()

# Table comparing annual and mean lambda for spatial, non-spatial and combined model
compareMeans <- matrix(0, nyrs, 3)
colnames(compareMeans) = c("Mixture", "Spatial", "ModAvg")
rownames(compareMeans) = c(2012:(2012 + nyrs - 2), "geoMean")
compareMeans[1:(nyrs-1),1] <- apply(out$sims.list$lam.N.model, 2, mean)  # annual means
compareMeans[nyrs,1] <- mean(lam.jem)
compareMeans[1:(nyrs-1),2] <- c(mean(lam1.jvh), mean(lam2.jvh), mean(lam3.jvh), mean(lam4.jvh), mean(lam5.jvh), mean(lam6.jvh), mean(lam7.jvh))
compareMeans[nyrs,2] <- mean(lam.jvh)
compareMeans[nyrs,3] <- mean(lam.both)
compareMeans[1:(nyrs-1), 3] <- c(lam1.both$p.mean, lam2.both$p.mean, lam3.both$p.mean, lam4.both$p.mean, lam5.both$p.mean, lam6.both$p.mean, lam7.both$p.mean)
write.csv(compareMeans, file="lambdaCompareTable.csv")

# PLOT HISTOGRAM SHOWING LAMBDA AVG AND LAMBDA OF MOST-RECENT YEAR
# Histogram of mean annual lambda (models combined)
hist.breaks <-seq(-1, 1, 0.025)
hist.colors <- c("black", "gray")
tiff(filename = "modelAvg_R_mean&2018_hiRes.tiff", height = 6, width = 6, units = "in", res = 600)
par(mar=c(5, 5, 4, 3))
# mean lambda - 1 (i.e., R)
hist(lam.both[] - 1, breaks = hist.breaks, freq = FALSE, col = rgb(t(col2rgb(hist.colors[1])) / 255, alpha = 0.5), xlab = expression(paste("Annual rate of change (",lambda, "-1)", sep = "")), 
  ylab = "Probability Density", main = "", cex.lab = 2, cex.axis = 1.5, las = 1)
lam7data <- c(lam7.jvh, out$sims.list$lam.N.model[, 7]) - 1
# 2018
hist(lam7data[lam7data<1], breaks = hist.breaks, freq = FALSE, add = TRUE, las = 1, col = rgb(t(col2rgb(hist.colors[2])) / 255, alpha = 0.5))
dev.off()

#####################
# Abundance estimate for the current year, projected from the 2015 visual survey estimate
#####################

# first, load function for generating N.2015 distribution
rlognorm <- function(nsims, mean, sd = NA, cv = NA){
  if(is.na(cv) == FALSE) varlog <- log(cv * cv + 1)
  if(is.na(sd) == FALSE) varlog <- log((sd / mean) ^ 2 + 1)
  mulog <- log(mean) - varlog / 2
  sdlog <- sqrt(varlog)
  data <- rlnorm(nsims, mulog, sdlog)
  return(data)
}
# 2015 abundance
n2015 <- rlognorm(n.both, mean = 66, sd = 33)
jvh.smps <- 1:n.jvh
jem.smps <- (n.jvh+1):(n.jvh + n.jem)
n2015.jvh <- n2015[jvh.smps]
n2015.jem <- n2015[jem.smps]

# population size for subsequent years
n2016.jvh <- n2015.jvh * lam5.jvh
n2017.jvh <- n2016.jvh * lam6.jvh
n2018.jvh <- n2017.jvh * lam7.jvh
N2018summary.jvh <- list(mean = mean(n2018.jvh), median = median(n2018.jvh), CI.95 = quantile(n2018.jvh,c(0.025, 0.975)), u95th=quantile(n2018.jvh, 0.95))
capture.output(N2018summary.jvh, file = "N2018projected_geospatialModel.txt")
n2016.jem <- n2015.jem * out$sims.list$lam.N.model[, 5]
n2017.jem <- n2016.jem * out$sims.list$lam.N.model[, 6]
n2018.jem <- n2017.jem * out$sims.list$lam.N.model[, 7]
N2018summary.jem <- list(mean = mean(n2018.jem), median = median(n2018.jem), CI.95 = quantile(n2018.jem,c(0.025, 0.975)), u95th=quantile(n2018.jem, 0.95))
capture.output(N2018summary.jem, file = "N2018projected_mixtureModel.txt")
n2016.ma <- c(n2016.jvh, n2016.jem)
n2017.ma <- c(n2017.jvh, n2017.jem)
n2018.ma <- c(n2018.jvh, n2018.jem)
N2018summary.ma <- list(mean = mean(n2018.ma), median = median(n2018.ma), CI.95 = quantile(n2018.ma,c(0.025, 0.975)), u95th=quantile(n2018.ma, 0.95))
capture.output(N2018summary.ma, file = "N2018projected_modAvg.txt")

#########################
# Truncate distributions to reflect min known alive during biopsy effort and the prior year (6 individuals were identified in 2018, 7 in 2017)
# Provide various summaries for the truncated distributions
#########################

# Truncate abundance estimates
ind.jvh <- n2018.jvh >=6 & n2017.jvh >= 7
ind.jem <- n2018.jem >=6 & n2017.jem >= 7
n2015.jvh.t <- n2015.jvh[ind.jvh]
n2016.jvh.t <- n2016.jvh[ind.jvh]
n2017.jvh.t <- n2017.jvh[ind.jvh]
n2018.jvh.t <- n2018.jvh[ind.jvh]
N2015summary.jvh.t <- list(mean = mean(n2015.jvh.t), median = median(n2015.jvh.t), CI.95 = quantile(n2015.jvh.t, c(0.025, 0.975)), u95th = quantile(n2015.jvh.t, 0.95))
N2016summary.jvh.t <- list(mean = mean(n2016.jvh.t), median = median(n2016.jvh.t), CI.95 = quantile(n2016.jvh.t, c(0.025, 0.975)), u95th=quantile(n2016.jvh.t, 0.95))
N2017summary.jvh.t <- list(mean = mean(n2017.jvh.t), median = median(n2017.jvh.t), CI.95 = quantile(n2017.jvh.t, c(0.025, 0.975)), u95th=quantile(n2017.jvh.t, 0.95))
N2018summary.jvh.t <- list(mean = mean(n2018.jvh.t), median = median(n2018.jvh.t), CI.95 = quantile(n2018.jvh.t, c(0.025, 0.975)), u95th=quantile(n2018.jvh.t, 0.95))
capture.output(list(sampleSize = length(n2015.jvh.t), N2015 = N2015summary.jvh.t, N2016 = N2016summary.jvh.t, N2017 = N2017summary.jvh.t, N2018=N2018summary.jvh.t), file = "N2015 to N2018_projected_geospatialModel_truncated.txt")
n2015.jem.t <- n2015.jem[ind.jem]
n2016.jem.t <- n2016.jem[ind.jem]
n2017.jem.t <- n2017.jem[ind.jem]
n2018.jem.t <- n2018.jem[ind.jem]
N2015summary.jem.t <- list(mean = mean(n2015.jem.t), median = median(n2015.jem.t), CI.95 = quantile(n2015.jem.t, c(0.025, 0.975)), u95th = quantile(n2015.jem.t, 0.95))
N2016summary.jem.t <- list(mean = mean(n2016.jem.t), median = median(n2016.jem.t), CI.95 = quantile(n2016.jem.t, c(0.025, 0.975)), u95th=quantile(n2016.jem.t, 0.95))
N2017summary.jem.t <- list(mean = mean(n2017.jem.t), median = median(n2017.jem.t), CI.95 = quantile(n2017.jem.t, c(0.025, 0.975)), u95th=quantile(n2017.jem.t, 0.95))
N2018summary.jem.t <- list(mean = mean(n2018.jem.t), median = median(n2018.jem.t), CI.95 = quantile(n2018.jem.t, c(0.025, 0.975)), u95th=quantile(n2018.jem.t, 0.95))
capture.output(list(sampleSize = length(n2015.jem.t), N2015 = N2015summary.jem.t, N2016 = N2016summary.jem.t, N2017 = N2017summary.jem.t, N2018=N2018summary.jem.t), file = "N2015 to N2018_projected_mixtureModel_truncated.txt")
n2015.ma.t <- c(n2015.jvh.t, n2015.jem.t)
n2016.ma.t <- c(n2016.jvh.t, n2016.jem.t)
n2017.ma.t <- c(n2017.jvh.t, n2017.jem.t)
n2018.ma.t <- c(n2018.jvh.t, n2018.jem.t)
N2015summary.ma.t <- list(mean = mean(n2015.ma.t), median = median(n2015.ma.t), CI.95 = quantile(n2015.ma.t, c(0.025, 0.975)), u95th = quantile(n2015.ma.t, 0.95))
N2016summary.ma.t <- list(mean = mean(n2016.ma.t), median = median(n2016.ma.t), CI.95 = quantile(n2016.ma.t, c(0.025, 0.975)), u95th=quantile(n2016.ma.t, 0.95))
N2017summary.ma.t <- list(mean = mean(n2017.ma.t), median = median(n2017.ma.t), CI.95 = quantile(n2017.ma.t, c(0.025, 0.975)), u95th=quantile(n2017.ma.t, 0.95))
N2018summary.ma.t <- list(mean = mean(n2018.ma.t), median = median(n2018.ma.t), CI.95 = quantile(n2018.ma.t, c(0.025, 0.975)), u95th=quantile(n2018.ma.t, 0.95))
capture.output(list(sampleSize = length(n2015.ma.t), N2015 = N2015summary.ma.t, N2016 = N2016summary.ma.t, N2017 = N2017summary.ma.t, N2018=N2018summary.ma.t), file = "N2015 to N2018_projected_modAvg_truncated.txt")

# truncate lambda's also
lam1.jvh.t <- lam1.jvh[ind.jvh]  # first truncate MCMC samples from spatial model
lam2.jvh.t <- lam2.jvh[ind.jvh]
lam3.jvh.t <- lam3.jvh[ind.jvh]
lam4.jvh.t <- lam4.jvh[ind.jvh]
lam5.jvh.t <- lam5.jvh[ind.jvh]
lam6.jvh.t <- lam6.jvh[ind.jvh]
lam7.jvh.t <- lam7.jvh[ind.jvh]
lam.geoMean.jvh.t <- lam.jvh[ind.jvh]  # geomean

lams.jem.t <- out$sims.list$lam.N.model[ind.jem, ] # next, truncate MCMC samples from mixture model
lam.geoMean.jem.t <- lam.jem[ind.jem]  # geomean

lam1.ma.t <- c(lam1.jvh.t, lams.jem.t[,1])  # combine chains
lam2.ma.t <- c(lam2.jvh.t, lams.jem.t[,2])
lam3.ma.t <- c(lam3.jvh.t, lams.jem.t[,3])
lam4.ma.t <- c(lam4.jvh.t, lams.jem.t[,4])
lam5.ma.t <- c(lam5.jvh.t, lams.jem.t[,5])
lam6.ma.t <- c(lam6.jvh.t, lams.jem.t[,6])
lam7.ma.t <- c(lam7.jvh.t, lams.jem.t[,7])
lam.geoMean.ma.t <- c(lam.geoMean.jvh.t, lam.geoMean.jem.t)

# posterior summaries for truncated chains model averaged
capture.output(lam.pSumm(lam1.ma.t), file = "lam11-12_modAvg_trunc.txt")  # posterior summaries for model-averaged truncated chains
capture.output(lam.pSumm(lam2.ma.t), file = "lam12-13_modAvg_trunc.txt")
capture.output(lam.pSumm(lam3.ma.t), file = "lam13-14_modAvg_trunc.txt")
capture.output(lam.pSumm(lam4.ma.t), file = "lam14-15_modAvg_trunc.txt")
capture.output(lam.pSumm(lam5.ma.t), file = "lam15-16_modAvg_trunc.txt")
capture.output(lam.pSumm(lam6.ma.t), file = "lam16-17_modAvg_trunc.txt")
capture.output(lam.pSumm(lam7.ma.t), file = "lam17-18_modAvg_trunc.txt")
capture.output(lam.pSumm(lam.geoMean.ma.t), file="lamGeoMean_modAvg_trunc.txt")

# posterior summaries for truncated chains from spatial model
capture.output(lam.pSumm(lam1.jvh.t), file = "lam11-12_geospatialModel_trunc.txt")  
capture.output(lam.pSumm(lam2.jvh.t), file = "lam12-13_geospatialModel_trunc.txt")
capture.output(lam.pSumm(lam3.jvh.t), file = "lam13-14_geospatialModel_trunc.txt")
capture.output(lam.pSumm(lam4.jvh.t), file = "lam14-15_geospatialModel_trunc.txt")
capture.output(lam.pSumm(lam5.jvh.t), file = "lam15-16_geospatialModel_trunc.txt")
capture.output(lam.pSumm(lam6.jvh.t), file = "lam16-17_geospatialModel_trunc.txt")
capture.output(lam.pSumm(lam7.jvh.t), file = "lam17-18_geospatialModel_trunc.txt")
capture.output(lam.pSumm(lam.geoMean.jvh.t), file = "lamGeoMean_geospatialModel_trunc.txt")

# posterior summaries for truncated chains from mixture model
capture.output(lam.pSumm(lams.jem.t[ ,1]), file = "lam11-12_mixtureModel_trunc.txt")  
capture.output(lam.pSumm(lams.jem.t[ ,2]), file = "lam12-13_mixtureModel_trunc.txt")
capture.output(lam.pSumm(lams.jem.t[ ,3]), file = "lam13-14_mixtureModel_trunc.txt")
capture.output(lam.pSumm(lams.jem.t[ ,4]), file = "lam14-15_mixtureModel_trunc.txt")
capture.output(lam.pSumm(lams.jem.t[ ,5]), file = "lam15-16_mixtureModel_trunc.txt")
capture.output(lam.pSumm(lams.jem.t[ ,6]), file = "lam16-17_mixtureModel_trunc.txt")
capture.output(lam.pSumm(lams.jem.t[ ,7]), file = "lam17-18_mixtureModel_trunc.txt")
capture.output(lam.pSumm(lam.geoMean.jem.t), file="lamGeoMean_mixtureModel_trunc.txt")

# Calculate total % decline since 2011
total.decline.jvh.t <- list(mean = 1 - mean(lam.geoMean.jvh.t ^ (nyrs - 1)), "95%CRI" = 1 - quantile(lam.geoMean.jvh.t ^ (nyrs- 1), c(0.025, 0.975)))
capture.output(total.decline.jvh.t, file = "totalDecline_geospatialModel_trunc.txt")
total.decline.jem.t <- list(mean = 1 - mean(lam.geoMean.jem.t ^ (nyrs - 1)), "95%CRI" = 1 - quantile(lam.geoMean.jem.t ^ (nyrs- 1), c(0.025, 0.975)))
capture.output(total.decline.jem.t, file = "totalDecline_mixtureModel_trunc.txt")
total.decline.ma.t <- list(mean = 1 - mean(lam.geoMean.ma.t ^ (nyrs - 1)), "95%CRI" = 1 - quantile(lam.geoMean.ma.t ^ (nyrs- 1), c(0.025, 0.975)))
capture.output(total.decline.ma.t, file = "totalDecline_modAvg_trunc.txt")

# Calculate percent decline just from 2015-2018
percDec.jvh.1518 <- n2018.jvh.t / n2015.jvh.t
percDec.jvh.1518.geoMean <- percDec.jvh.1518 ^ (1 / 3)
capture.output(list(mean = mean(percDec.jvh.1518), median = median(percDec.jvh.1518), CRI95 = quantile(percDec.jvh.1518,c(.025, 0.975)), 
                    geomean = mean(percDec.jvh.1518.geoMean), geomedian = median(percDec.jvh.1518.geoMean), geoCRI95 = quantile(percDec.jvh.1518.geoMean, c(.025, 0.975))), file = "percent decline 2015-2018 geospatialModel trunc.txt")
percDec.jem.1518 <- n2018.jem.t / n2015.jem.t
percDec.jem.1518.geoMean <- percDec.jem.1518 ^ (1 / 3)
capture.output(list(mean = mean(percDec.jem.1518), median = median(percDec.jem.1518), CRI95 = quantile(percDec.jem.1518,c(.025, 0.975)), 
                    geomean = mean(percDec.jem.1518.geoMean), geomedian = median(percDec.jem.1518.geoMean), geoCRI95 = quantile(percDec.jem.1518.geoMean, c(.025, 0.975))), file = "percent decline 2015-2018 mixtureModel trunc.txt")
percDec.ma.1518 <- n2018.ma.t / n2015.ma.t
percDec.ma.1518.geoMean <- percDec.ma.1518 ^ (1 / 3)
capture.output(list(mean = mean(percDec.ma.1518), median = median(percDec.ma.1518), CRI95 = quantile(percDec.ma.1518,c(.025, 0.975)), 
                    geomean = mean(percDec.ma.1518.geoMean), geomedian = median(percDec.ma.1518.geoMean), geoCRI95 = quantile(percDec.ma.1518.geoMean, c(.025, 0.975))), file = "percent decline 2015-2018 modAvg trunc.txt")


# Plotting objects... here just the geoSpatial model as that's what's going into the paper 

# Distributions for 1997 and 2008 population size
n1997 <- rlognorm(100000, 567,cv = 0.4)  # Approximates roughly Jaramillo-Legorreta et al. 1999, for which the estimate was 567 (177-1073)
n2008 <- rlognorm(100000, 245, cv = 0.8)  # Approximates ROUGHLY Gerrodette et al. 2011, for which the estimate was 245 (68-884)

# truncate distn's for each year to their 95% CRIs for plotting
ci95.1997 <- quantile(n1997, c(0.025, 0.975))
ci95.2008 <- quantile(n2008, c(0.025, 0.975))
ci95.2015 <- quantile(n2015.jvh.t, c(0.025, 0.975))     # use the truncated distn that reflects min known alive in 2017 and 2018
ci95.2016 <- quantile(n2016.jvh.t, c(0.025, 0.975))  # use the truncated distn that reflects min known alive in 2017 and 2018
ci95.2017 <- quantile(n2017.jvh.t, c(0.025, 0.975))  # use the truncated distn that reflects min known alive
ci95.2018 <- quantile(n2018.jvh.t, c(0.025, 0.975))  # use the truncated distn that reflects min known alive
#.fp here means "for plot"
n1997.fp <- n1997[n1997 < max(ci95.1997) & n1997 > min(ci95.1997)]
n2008.fp <- n2008[n2008 < max(ci95.2008) & n2008 > min(ci95.2008)]
n2015.t.fp <- n2015.jvh.t[n2015.jvh.t < max(ci95.2015) & n2015.jvh.t > min(ci95.2015)]
n2016.t.fp <- n2016.jvh.t[n2016.jvh.t < max(ci95.2016) & n2016.jvh.t > min(ci95.2016)]
n2017.t.fp <- n2017.jvh.t[n2017.jvh.t < max(ci95.2017) & n2017.jvh.t > min(ci95.2017)]
n2018.t.fp <- n2018.jvh.t[n2018.jvh.t < max(ci95.2018) & n2018.jvh.t > min(ci95.2018)]

# define x axis
years <- c(1997, 2008, 2015, 2016, 2017, 2018)

# Violin plots of population size, with 2015-2018 values truncated to reflect min known alive data in 2017 and 2018
tiff(filename = "vPlot-geospatialModel-popnSize.tiff", height = 5, width = 5, units = "in", res = 300)
par(mar=c(5, 5, 4, 2))
plot(2000, 100, col = "white", main = "", xlab = "Year", ylab = "Population size", xlim = c(1997, 2018), ylim = c(0, 1200), 
  cex.lab = 1.5, cex.axis = 1.5, xaxt = "n")
abline(h=seq(0, 1200, by = 50), col = "gray")
axis(side = 1, at = years, cex.axis = 1.5)
vioplot(n1997.fp, n2008.fp, n2015.t.fp, n2016.t.fp, n2017.t.fp, n2018.t.fp, at = c(1997, 2008, 2015, 2016, 2017,2018), names = years, col = "gray",
  border = "black", drawRect = FALSE, wex = 1.5, add = TRUE, range = 0)
points(c(1997, 2008, 2015, 2016, 2017, 2018), c(mean(n1997), mean(n2008), mean(n2015.jvh.t), mean(n2016.jvh.t), mean(n2017.jvh.t), mean(n2018.jvh.t)), pch=19)
dev.off()

# repeat plot for just 2015 forward, for easier viewing
tiff(filename = "vPlot-geospatialModel-popnSize-from2015.tiff", height = 5, width = 5, units = "in", res=300)
par(mar=c(5, 5, 4, 2))
plot(2000, 100, col = "white", main = "", xlab = "Year", ylab = "Population size", xlim = c(2015 - 0.5, 2018 + 0.5), ylim = c(0, 200), 
  cex.lab = 1.5, cex.axis = 1.5, xaxt = "n")
abline(h = seq(0, 200,by = 50), col = "gray")
axis(side = 1, at = years, cex.axis = 1.5)
vioplot(n2015.t.fp, n2016.t.fp, n2017.t.fp, n2018.t.fp, at = c(2015, 2016, 2017, 2018), names = years, col = "gray", border = "black", drawRect = FALSE, wex = 0.75, add = TRUE, range = 0)
points(c(2015, 2016, 2017, 2018),c(mean(n2015.jvh.t), mean(n2016.jvh.t), mean(n2017.jvh.t), mean(n2018.jvh.t)), pch = 19)
dev.off()
